# Supplementary material for: Prior vaccination with rVSV-ZEBOV does not interfere with but improves efficacy of postexposure antibody treatment
Source: Nat Commun. 2020 Jul 27;11:3736. doi: 10.1038/s41467-020-17446-4 (PMC7385100; doi:10.1038/s41467-020-17446-4)
Supplement: Supplementary file 3 — Source Data [file 41467_2020_17446_MOESM3_ESM.xlsx]

## Sheet: Figure 2A
Animal No.	Virus	Days PI	Reciprocal Dilution	Sample Dilution Factor	No. Plaques Rep 1	No. Plaques Rep 2	Titer Rep 1	Titer Rep 2	Mean Log10 pfu/mL
VSV/mAb-3	EBOV	-1	10	5	0	0	1	1	0	Note: In order to facilitate plotting data on a log scale, if the plaque count was 0 (Columns F and G), the derived titer was entered as 1 (Columns H and I).
		0	10	5	0	0	1	1	0
		1	10	5	0	0	1	1	0
		3	10	5	0	0	1	1	0
		6	10	5	0	0	1	1	0
		9	10	5	0	0	1	1	0
		14	10	5	0	0	1	1	0
		21	10	5	0	0	1	1	0
		28	10	5	0	0	1	1	0
VSV/mAb-4	EBOV	-1	10	5	0	0	1	1	0
		0	10	5	0	0	1	1	0
		1	10	5	0	0	1	1	0
		3	10	5	0	0	1	1	0
		6	10	5	0	0	1	1	0
		9	10	5	0	0	1	1	0
		14	10	5	0	0	1	1	0
		21	10	5	0	0	1	1	0
		28	10	5	0	0	1	1	0
VSV/mAb-5	EBOV	-1	10	5	0	0	1	1	0
		0	10	5	0	0	1	1	0
		1	10	5	0	0	1	1	0
		3	10	5	0	0	1	1	0
		6	10	5	0	0	1	1	0
		9	10	5	0	0	1	1	0
		14	10	5	0	0	1	1	0
		21	10	5	0	0	1	1	0
		28	10	5	0	0	1	1	0
VSV/mAb-1	EBOV	-1	10	5	0	0	1	1	0
		0	10	5	0	0	1	1	0
		1	10	5	0	0	1	1	0
		3	10	5	0	0	1	1	0
		6	10	5	0	0	1	1	0
		9	10	5	0	0	1	1	0
		14	10	5	0	0	1	1	0
		21	10	5	0	0	1	1	0
		28	10	5	0	0	1	1	0
VSV/mAb-2	EBOV	-1	10	5	0	0	1	1	0
		0	10	5	0	0	1	1	0
		1	10	5	0	0	1	1	0
		3	10	5	0	0	1	1	0
		6	10	5	0	0	1	1	0
		9	10	5	0	0	1	1	0
		14	10	5	0	0	1	1	0
		21	10	5	0	0	1	1	0
		28	10	5	0	0	1	1	0
EXP-Control	EBOV	-1	10	5	0	0	1	1	0
		0	10	5	0	0	1	1	0
		1	10	5	0	0	1	1	0
		3	10	5	1	3	50	150	2
		6	1000	5	12	14	60000	70000	4.81291
		9	10000	5	16	21	800000	1050000	5.96614
VSV/mAb-3	rVSV-ZEBOV	-1	10	5	0	0	1	1	0
		0	100	5	16	19	8000	9500	3.94201
		1	10	5	42	42	2100	2100	3.32222
		3	10	5	0	0	1	1	0
		6	10	5	0	0	1	1	0
		9	10	5	0	0	1	1	0
		14	10	5	0	0	1	1	0
		21	10	5	0	0	1	1	0
		28	10	5	0	0	1	1	0
VSV/mAb-4	rVSV-ZEBOV	-1	10	5	0	0	1	1	0
		0	10	5	3	2	150	100	2.09691
		1	10	5	28	28	1400	1400	3.14613
		3	10	5	1	0	50	1	1.40654
		6	10	5	0	0	1	1	0
		9	10	5	0	0	1	1	0
		14	10	5	0	0	1	1	0
		21	10	5	0	0	1	1	0
		28	10	5	0	0	1	1	0
VSV/mAb-5	rVSV-ZEBOV	-1	10	5	0	0	1	1	0
		0	10	5	61	74	3050	3700	3.52827
		1	10	5	36	37	1800	1850	3.26126
		3	10	5	0	0	1	1	0
		6	10	5	0	0	1	1	0
		9	10	5	0	0	1	1	0
		14	10	5	0	0	1	1	0
		21	10	5	0	0	1	1	0
		28	10	5	0	0	1	1	0
VSV/mAb-1	rVSV-ZEBOV	-1	10	5	0	0	1	1	0
		0	10	5	56	59	2800	2950	3.45864
		1	10	5	62	63	3100	3150	3.49485
		3	10	5	0	0	1	1	0
		6	10	5	0	0	1	1	0
		9	10	5	0	0	1	1	0
		14	10	5	0	0	1	1	0
		21	10	5	0	0	1	1	0
		28	10	5	0	0	1	1	0
VSV/mAb-2	rVSV-ZEBOV	-1	10	5	0	0	1	1	0
		0	10	5	3	5	150	250	2.30103
		1	10	5	17	21	850	1050	2.97772
		3	10	5	0	0	1	1	0
		6	10	5	0	0	1	1	0
		9	10	5	0	0	1	1	0
		14	10	5	0	0	1	1	0
		21	10	5	0	0	1	1	0
		28	10	5	0	0	1	1	0
EXP-Control	rVSV-ZEBOV	-1	10	5	0	0	1	1	0
		0	10	5	0	0	1	1	0
		1	10	5	0	0	1	1	0
		3	10	5	0	0	1	1	0
		6	10	5	0	0	1	1	0
		9	10	5	0	0	1	1	0

## Sheet: Figure 2B
Sample	Cq	SQ	total copies/mL	average total copies	averaget tota copies/mL	log10 average total copies/mL
VSV/mAb-3 D-1	<LOD	<LOD	<LOD	<LOD	<LOD	<LOD
	<LOD	<LOD	<LOD
VSV/mAb-4 D-1	<LOD	<LOD	<LOD	<LOD	<LOD	<LOD
180295 D-1	<LOD	<LOD	<LOD
VSV/mAb-5 D-1	<LOD	<LOD	<LOD	<LOD	<LOD	<LOD
180297 D-1	<LOD	<LOD	<LOD
VSV/mAb-1 D-1	<LOD	<LOD	<LOD	<LOD	<LOD	<LOD
180206 D-1	<LOD	<LOD	<LOD
VSV/mAb-2 D-1	<LOD	<LOD	<LOD	<LOD	<LOD	<LOD
180211 D-1	<LOD	<LOD	<LOD
EXP-Control D-1	<LOD	<LOD	<LOD	<LOD	<LOD	<LOD
180609 D-1	<LOD	<LOD	<LOD
VSV/mAb-3 D 0	<LOD	<LOD	<LOD	<LOD	<LOD	<LOD
	<LOD	<LOD	<LOD
VSV/mAb-4 D 0	<LOD	<LOD	<LOD	<LOD	<LOD	<LOD
180295 D-1	<LOD	<LOD	<LOD
VSV/mAb-5 D 0	<LOD	<LOD	<LOD	<LOD	<LOD	<LOD
180297 D-1	<LOD	<LOD	<LOD
VSV/mAb-1 D 0	<LOD	<LOD	<LOD	<LOD	<LOD	<LOD
180206 D-1	<LOD	<LOD	<LOD
VSV/mAb-2 D 0	<LOD	<LOD	<LOD	<LOD	<LOD	<LOD
180211 D-1	<LOD	<LOD	<LOD
EXP-Control D 0	<LOD	<LOD	<LOD	<LOD	<LOD	<LOD
180609 D-1	<LOD	<LOD	<LOD
VSV/mAb-3 D 1	<LOD	<LOD	<LOD	<LOD	<LOD	<LOD
	<LOD	<LOD	<LOD
VSV/mAb-4 D 1	<LOD	<LOD	<LOD	<LOD	<LOD	<LOD
180295 D-1	<LOD	<LOD	<LOD
VSV/mAb-5 D 1	<LOD	<LOD	<LOD	<LOD	<LOD	<LOD
180297 D-1	<LOD	<LOD	<LOD
VSV/mAb-1 D 1	<LOD	<LOD	<LOD	<LOD	<LOD	<LOD
180206 D-1	<LOD	<LOD	<LOD
VSV/mAb-2 D 1	<LOD	<LOD	<LOD	<LOD	<LOD	<LOD
180211 D-1	<LOD	<LOD	<LOD
EXP-Control D 1	<LOD	<LOD	<LOD	<LOD	<LOD	<LOD
180609 D-1	<LOD	<LOD	<LOD
VSV/mAb-3 D 3	<LOD	<LOD	<LOD	<LOD	<LOD	<LOD
	<LOD	<LOD	<LOD
VSV/mAb-4 D 3	<LOD	<LOD	<LOD	<LOD	<LOD	<LOD
180295 D-1	<LOD	<LOD	<LOD
VSV/mAb-5 D 3	<LOD	<LOD	<LOD	<LOD	<LOD	<LOD
180297 D-1	<LOD	<LOD	<LOD
VSV/mAb-1 D 3	<LOD	<LOD	<LOD	<LOD	<LOD	<LOD
180206 D-1	<LOD	<LOD	<LOD
VSV/mAb-2 D 3	<LOD	<LOD	<LOD	<LOD	<LOD	<LOD
180211 D-1	<LOD	<LOD	<LOD
EXP-Control D 3	<LOD	<LOD	<LOD	<LOD	<LOD	<LOD
180609 D-1	<LOD	<LOD	<LOD
VSV/mAb-3 D 6	<LOD	<LOD	<LOD	<LOD	<LOD	<LOD
	<LOD	<LOD	<LOD
VSV/mAb-4 D 6	<LOD	<LOD	<LOD	<LOD	<LOD	<LOD
180295 D-1	<LOD	<LOD	<LOD
VSV/mAb-5 D 6	<LOD	<LOD	<LOD	<LOD	<LOD	<LOD
180297 D-1	<LOD	<LOD	<LOD
VSV/mAb-1 D 6	<LOD	<LOD	<LOD	<LOD	<LOD	<LOD
180206 D-1	<LOD	<LOD	<LOD
VSV/mAb-2 D 6	<LOD	<LOD	<LOD	<LOD	<LOD	<LOD
180211 D-1	<LOD	<LOD	<LOD
EXP-Control D 5	28.5701	2.68251e+06	3.21901e+08	2.39648e+06	2.87578e+08	8.45876
180609 D-1	28.9324	2.11046e+06	2.53255e+08
VSV/mAb-3 D 9	<LOD	<LOD	<LOD	<LOD	<LOD	<LOD
	<LOD	<LOD	<LOD
VSV/mAb-4 D 9	<LOD	<LOD	<LOD	<LOD	<LOD	<LOD
180295 D-1	<LOD	<LOD	<LOD
VSV/mAb-5 D 9	<LOD	<LOD	<LOD	<LOD	<LOD	<LOD
180297 D-1	<LOD	<LOD	<LOD
VSV/mAb-1 D 9	<LOD	<LOD	<LOD	<LOD	<LOD	<LOD
180206 D-1	<LOD	<LOD	<LOD
VSV/mAb-2 D 9	<LOD	<LOD	<LOD	<LOD	<LOD	<LOD
180211 D-1	<LOD	<LOD	<LOD
EXP-Control D 9	27.8181	4.41258e+06	5.2951e+08	4.00274e+06	4.80329e+08	8.68154
180609 D-1	28.1286	3.5929e+06	4.31148e+08
VSV/mAb-3 D 14	<LOD	<LOD	<LOD	<LOD	<LOD	<LOD
	<LOD	<LOD	<LOD
VSV/mAb-4 D 14	<LOD	<LOD	<LOD	<LOD	<LOD	<LOD
180295 D-1	<LOD	<LOD	<LOD
VSV/mAb-5 D 14	<LOD	<LOD	<LOD	<LOD	<LOD	<LOD
180297 D-1	<LOD	<LOD	<LOD
VSV/mAb-1 D 14	<LOD	<LOD	<LOD	<LOD	<LOD	<LOD
180206 D-1	<LOD	<LOD	<LOD
VSV/mAb-2 D 14	<LOD	<LOD	<LOD	<LOD	<LOD	<LOD
180211 D-1	<LOD	<LOD	<LOD
VSV/mAb-3 D 21	<LOD	<LOD	<LOD	<LOD	<LOD	<LOD
	<LOD	<LOD	<LOD
VSV/mAb-4 D 21	<LOD	<LOD	<LOD	<LOD	<LOD	<LOD
180295 D-1	<LOD	<LOD	<LOD
VSV/mAb-5 D 21	<LOD	<LOD	<LOD	<LOD	<LOD	<LOD
180297 D-1	<LOD	<LOD	<LOD
VSV/mAb-1 D 21	<LOD	<LOD	<LOD	<LOD	<LOD	<LOD
180206 D-1	<LOD	<LOD	<LOD
VSV/mAb-2 D 21	<LOD	<LOD	<LOD	<LOD	<LOD	<LOD
180211 D-1	<LOD	<LOD	<LOD
VSV/mAb-3 D 28	<LOD	<LOD	<LOD	<LOD	<LOD	<LOD
	<LOD	<LOD	<LOD
VSV/mAb-4 D 28	<LOD	<LOD	<LOD	<LOD	<LOD	<LOD
180295 D-1	<LOD	<LOD	<LOD
VSV/mAb-5 D 28	<LOD	<LOD	<LOD	<LOD	<LOD	<LOD
180297 D-1	<LOD	<LOD	<LOD
VSV/mAb-1 D 28	<LOD	<LOD	<LOD	<LOD	<LOD	<LOD
180206 D-1	<LOD	<LOD	<LOD
VSV/mAb-2 D 28	<LOD	<LOD	<LOD	<LOD	<LOD	<LOD
180211 D-1	<LOD	<LOD	<LOD

## Sheet: Figure 2C
Animal No.	Virus	Days PI	Reciprocal Dilution	Sample Dilution Factor	No. Plaques Rep 1	No. Plaques Rep 2	Titer Rep 1	Titer Rep 2	Mean Log10 pfu/mL
VSV-2	EBOV	-1	10	5	0	0	1	1	0	Note: In order to facilitate plotting data on a log scale, if the plaque count was 0 (Columns F and G), the derived titer was entered as 1 (Columns H and I).
		0	10	5	0	0	1	1	0
		1	10	5	0	0	1	1	0
		3	10	5	0	0	1	1	0
		6	10	5	0	0	1	1	0
		9	10	5	0	0	1	1	0
		14	10	5	0	0	1	1	0
		21	10	5	0	0	1	1	0
		28	10	5	0	0	1	1	0
VSV-5	EBOV	-1	10	5	0	0	1	1	0
		0	10	5	0	0	1	1	0
		1	10	5	0	0	1	1	0
		3	10	5	0	0	1	1	0
		6	100	5	89	87	44500	43500	4.64345
		8	10000	5	14	15	700000	750000	5.86034
VSV-4	EBOV	-1	10	5	0	0	1	1	0
		0	10	5	0	0	1	1	0
		1	10	5	0	0	1	1	0
		3	10	5	0	0	1	1	0
		6	1000	5	15	19	75000	95000	4.92942
		8	100000	5	56	61	28000000	30500000	7.46613
VSV-3	EBOV	-1	10	5	0	0	1	1	0
		0	10	5	0	0	1	1	0
		1	10	5	0	0	1	1	0
		3	10	5	0	0	1	1	0
		6	10	5	0	0	1	1	0
		9	10000	5	28	34	1400000	1700000	6.19033
		10	10000	5	39	36	1950000	1800000	6.273
VSV-1	EBOV	-1	10	5	0	0	1	1	0
		0	10	5	0	0	1	1	0
		1	10	5	0	0	1	1	0
		3	10	5	0	0	1	1	0
		6	10	5	0	0	1	1	0
		9	10	5	0	0	1	1	0
		14	10	5	0	0	1	1	0
		21	10	5	0	0	1	1	0
		28	10	5	0	0	1	1	0
VSV-2	rVSV-ZEBOV	-1	10	5	0	0	1	1	0
		0	10	5	16	17	800	850	2.91645
		1	10	5	46	54	2300	2700	3.39794
		3	10	5	0	0	1	1	0
		6	10	5	0	0	1	1	0
		9	10	5	0	0	1	1	0
		14	10	5	0	0	1	1	0
		21	10	5	0	0	1	1	0
		28	10	5	0	0	1	1	0
VSV-5	rVSV-ZEBOV	-1	10	5	0	0	1	1	0
		0	10	5	15	22	750	1100	2.96614
		1	10	5	19	23	950	1150	3.02119
		3	10	5	0	0	1	1	0
		6	10	5	0	0	1	1	0
		8	10	5	0	0	1	1	0
VSV-4	rVSV-ZEBOV	-1	10	5	0	0	1	1	0
		0	10	5	3	3	150	150	2.17609
		1	10	5	20	26	1000	1300	3.0607
		3	10	5	0	0	1	1	0
		6	10	5	0	0	1	1	0
		8	10	5	0	0	1	1	0
VSV-3	rVSV-ZEBOV	-1	10	5	0	0	1	1	0
		0	10	5	1	3	50	150	2
		1	10	5	3	4	150	200	2.24304
		3	10	5	0	0	1	1	0
		6	10	5	0	0	1	1	0
		9	10	5	0	0	1	1	0
		10	10	5	0	0	1	1	0
		-1	10	5	0	0	1	1	0
		0	10	5	4	6	200	300	2.39794
		1	10	5	13	14	650	700	2.8293
VSV-1	rVSV-ZEBOV	3	10	5	0	0	1	1	0
		6	10	5	0	0	1	1	0
		9	10	5	0	0	1	1	0
		14	10	5	0	0	1	1	0
		21	10	5	0	0	1	1	0
		28	10	5	0	0	1	1	0

## Sheet: Figure 2D
Sample	Cq	SQ	total copies/mL	average total copies	averaget tota copies/mL	log10 average total copies/mL
VSV-2 D-1	<LOD	<LOD	<LOD	<LOD	<LOD	<LOD
	<LOD	<LOD	<LOD
VSV-5 D-1	<LOD	<LOD	<LOD	<LOD	<LOD	<LOD
1405051 D-1	<LOD	<LOD	<LOD
VSV-4 D-1	<LOD	<LOD	<LOD	<LOD	<LOD	<LOD
180690 D-1	<LOD	<LOD	<LOD
VSV-3 D-1	<LOD	<LOD	<LOD	<LOD	<LOD	<LOD
180645 D-1	<LOD	<LOD	<LOD
VSV-1 D-1	<LOD	<LOD	<LOD	<LOD	<LOD	<LOD
180191 D-1	<LOD	<LOD	<LOD
VSV-2 D 0	<LOD	<LOD	<LOD	<LOD	<LOD	<LOD
	<LOD	<LOD	<LOD
VSV-5 D 0	<LOD	<LOD	<LOD	<LOD	<LOD	<LOD
1405051 D-1	<LOD	<LOD	<LOD
VSV-4 D 0	<LOD	<LOD	<LOD	<LOD	<LOD	<LOD
180690 D-1	<LOD	<LOD	<LOD
VSV-3 D 0	<LOD	<LOD	<LOD	<LOD	<LOD	<LOD
180645 D-1	<LOD	<LOD	<LOD
VSV-1 D 0	<LOD	<LOD	<LOD	<LOD	<LOD	<LOD
180191 D-1	<LOD	<LOD	<LOD
VSV-2 D 1	<LOD	<LOD	<LOD	<LOD	<LOD	<LOD
	<LOD	<LOD	<LOD
VSV-5 D 1	<LOD	<LOD	<LOD	<LOD	<LOD	<LOD
1405051 D-1	<LOD	<LOD	<LOD
VSV-4 D 1	<LOD	<LOD	<LOD	<LOD	<LOD	<LOD
180690 D-1	<LOD	<LOD	<LOD
VSV-3 D 1	<LOD	<LOD	<LOD	<LOD	<LOD	<LOD
180645 D-1	<LOD	<LOD	<LOD
VSV-1 D 1	<LOD	<LOD	<LOD	<LOD	<LOD	<LOD
180191 D-1	<LOD	<LOD	<LOD
VSV-2 D 3	<LOD	<LOD	<LOD	<LOD	<LOD	<LOD
	<LOD	<LOD	<LOD
VSV-5 D 3	<LOD	<LOD	<LOD	<LOD	<LOD	<LOD
1405051 D-1	<LOD	<LOD	<LOD
VSV-4 D 3	<LOD	<LOD	<LOD	<LOD	<LOD	<LOD
180690 D-1	<LOD	<LOD	<LOD
VSV-3 D 3	<LOD	<LOD	<LOD	<LOD	<LOD	<LOD
180645 D-1	<LOD	<LOD	<LOD
VSV-1 D 3	<LOD	<LOD	<LOD	<LOD	<LOD	<LOD
180191 D-1	<LOD	<LOD	<LOD
VSV-2 D 6	38.987	7599.73	911967	5897.13	707656	5.84982
	39.8901	4194.54	503345
VSV-5 D 6	29.0003	5.43723e+06	6.52467e+08	5.36412e+06	6.43695e+08	8.80868
1405051 D-1	29.0418	5.29102e+06	6.34922e+08
VSV-4 D 6	29.7426	3.33593e+06	4.00311e+08	3.20082e+06	3.84099e+08	8.58444
180690 D-1	29.8709	3.06572e+06	3.67886e+08
VSV-3 D 6	34.5761	138556	1.66267e+07	158313	1.89975e+07	7.2787
180645 D-1	34.1949	178069	2.13683e+07
VSV-1 D 6	<LOD	<LOD	<LOD	<LOD	<LOD	<LOD
180191 D-1	<LOD	<LOD	<LOD
VSV-5 D 8	21.8491	6.0182e+08	7.22184e+10	5.35651e+08	6.42782e+10	10.8081
1405051 D-1	22.2264	4.69483e+08	5.6338e+10
VSV-4 D 8	22.3665	4.28137e+08	5.13764e+10	4.57472e+08	5.48967e+10	10.7395
180690 D-1	22.1714	4.86808e+08	5.84169e+10
VSV-2 D 9	28.7201	6.53868e+06	7.84641e+08	7.27628e+06	8.73154e+08	8.94109
	28.411	8.01389e+06	9.61667e+08
VSV-3 D 9	21.8066	6.18907e+08	7.42688e+10	4.19848e+08	5.03817e+10	10.7023
180645 D-1	23.3727	2.20789e+08	2.64947e+10
VSV-1 D 9	38.7528	8866.44	1.06397e+06	16122.5	1.9347e+06	6.28661
180191 D-1	37.2797	23378.5	2.80542e+06
VSV-3 D10	22.2992	4.47522e+08	5.37026e+10	4.72499e+08	5.66998e+10	10.7536
180645 D10	22.1384	4.97475e+08	5.9697e+10
VSV-2 D 14	39.2357	6452.23	774268	5323.39	638806	5.80537
	39.8901	4194.54	503345
VSV-1 D 14	<LOD	<LOD	<LOD	<LOD	<LOD	<LOD
180191 D-1	<LOD	<LOD	<LOD
VSV-2 D 21	<LOD	<LOD	<LOD	<LOD	<LOD	<LOD
	<LOD	<LOD	<LOD
VSV-1 D 21	<LOD	<LOD	<LOD	<LOD	<LOD	<LOD
180191 D-1	<LOD	<LOD	<LOD
VSV-2 D 28	<LOD	<LOD	<LOD	<LOD	<LOD	<LOD
	<LOD	<LOD	<LOD
VSV-1 D 28	<LOD	<LOD	<LOD	<LOD	<LOD	<LOD
180191 D-1	<LOD	<LOD	<LOD

## Sheet: Figure 2E
Animal No.	Virus	Days PI	Reciprocal Dilution	Sample Dilution Factor	No. Plaques Rep 1	No. Plaques Rep 2	Titer Rep 1	Titer Rep 2	Mean Log10 pfu/mL
mAb-2	EBOV	-1	10	5	0	0	1	1	0	Note: In order to facilitate plotting data on a log scale, if the plaque count was 0 (Columns F and G), the derived titer was entered as 1 (Columns H and I).
		0	10	5	0	0	1	1	0
		1	10	5	0	0	1	1	0
		3	10	5	2	8	100	400	2.39794
		6	10	5	3	4	150	200	2.24304
		9	10	5	0	0	1	1	0
		14	10	5	0	0	1	1	0
		21	10	5	0	0	1	1	0
		28	10	5	0	0	1	1	0
mAb-3	EBOV	-1	10	5	0	0	1	1	0
		0	10	5	0	0	1	1	0
		1	10	5	0	0	1	1	0
		3	10	5	0	0	1	1	0
		6	10	5	0	0	1	1	0
		9	10	5	0	0	1	1	0
		14	10	5	0	0	1	1	0
		21	10	5	0	0	1	1	0
		28	10	5	0	0	1	1	0
mAb-4	EBOV	-1	10	5	0	0	1	1	0
		0	10	5	0	0	1	1	0
		1	10	5	0	0	1	1	0
		3	10	5	0	0	1	1	0
		6	10	5	0	0	1	1	0
		9	10	5	0	0	1	1	0
		14	10	5	0	0	1	1	0
		21	10	5	0	0	1	1	0
		28	10	5	0	0	1	1	0
mAb-1	EBOV	-1	10	5	0	0	1	1	0
		0	10	5	0	0	1	1	0
		1	10	5	0	0	1	1	0
		3	10	5	4	5	200	250	2.35218
		6	10	5	0	0	1	1	0
		9	10	5	0	0	1	1	0
		14	10	5	0	0	1	1	0
		21	10	5	0	0	1	1	0
		28	10	5	0	0	1	1	0
mAb-5	EBOV	-1	10	5	0	0	1	1	0
		0	10	5	0	0	1	1	0
		1	10	5	0	0	1	1	0
		3	10	5	8	14	400	700	2.74036
		6	100000	5	45	47	22500000	23500000	7.36173
		9	10000	5	17	21	850000	1050000	5.97772

## Sheet: Figure 2F
Sample	Cq	SQ	total copies/mL	average total copies	averaget tota copies/mL	log10 average total copies/mL
mAb-2 D-1	<LOD	<LOD	<LOD	<LOD	<LOD	<LOD
180660 D-1	<LOD	<LOD	<LOD
mAb-3 D-1	<LOD	<LOD	<LOD	<LOD	<LOD	<LOD
180687 D-1	<LOD	<LOD	<LOD
mAb-4 D-1	<LOD	<LOD	<LOD	<LOD	<LOD	<LOD
180708 D-1	<LOD	<LOD	<LOD
mAb-1 D-1	<LOD	<LOD	<LOD	<LOD	<LOD	<LOD
180634 D-1	<LOD	<LOD	<LOD
mAb-5 D-1	<LOD	<LOD	<LOD	<LOD	<LOD	<LOD
181264 D-1	<LOD	<LOD	<LOD
mAb-2 D 0	<LOD	<LOD	<LOD	<LOD	<LOD	<LOD
180660 D-1	<LOD	<LOD	<LOD
mAb-3 D 0	<LOD	<LOD	<LOD	<LOD	<LOD	<LOD
180687 D-1	<LOD	<LOD	<LOD
mAb-4 D 0	<LOD	<LOD	<LOD	<LOD	<LOD	<LOD
180708 D-1	<LOD	<LOD	<LOD
mAb-1 D 0	<LOD	<LOD	<LOD	<LOD	<LOD	<LOD
180634 D-1	<LOD	<LOD	<LOD
mAb-5 D 0	<LOD	<LOD	<LOD	<LOD	<LOD	<LOD
181264 D-1	<LOD	<LOD	<LOD
mAb-2 D 1	<LOD	<LOD	<LOD	<LOD	<LOD	<LOD
180660 D-1	<LOD	<LOD	<LOD
mAb-3 D 1	<LOD	<LOD	<LOD	<LOD	<LOD	<LOD
180687 D-1	<LOD	<LOD	<LOD
mAb-4 D 1	<LOD	<LOD	<LOD	<LOD	<LOD	<LOD
180708 D-1	<LOD	<LOD	<LOD
mAb-1 D 1	<LOD	<LOD	<LOD	<LOD	<LOD	<LOD
180634 D-1	<LOD	<LOD	<LOD
mAb-5 D 1	<LOD	<LOD	<LOD	<LOD	<LOD	<LOD
181264 D-1	<LOD	<LOD	<LOD
mAb-2 D 3	<LOD	<LOD	<LOD	<LOD	<LOD	<LOD
180660 D-1	<LOD	<LOD	<LOD
mAb-3 D 3	<LOD	<LOD	<LOD	<LOD	<LOD	<LOD
180687 D-1	<LOD	<LOD	<LOD
mAb-4 D 3	38.4322	3922.15	470658	5320.18	638421	5.80511
180708 D-1	37.6192	6718.21	806185
mAb-1 D 3	34.8273	42639.9	5.11679e+06	45978.3	5.51739e+06	6.74173
180634 D-1	34.6075	49316.6	5.918e+06
mAb-5 D 3	35.0337	37194	4.46329e+06	28676.6	3.44119e+06	6.53671
181264 D-1	35.9591	20159.1	2.41909e+06
mAb-2 D 6	36.2709	16399.2	1.9679e+06	17520.4	2.10245e+06	6.32273
180660 D-1	36.0773	18641.7	2.237e+06
mAb-3 D 6	<LOD	<LOD	<LOD	<LOD	<LOD	<LOD
180687 D-1	<LOD	<LOD	<LOD
mAb-4 D 6	<LOD	<LOD	<LOD	<LOD	<LOD	<LOD
180708 D-1	<LOD	<LOD	<LOD
mAb-1 D 6	<LOD	<LOD	<LOD	<LOD	<LOD	<LOD
180634 D-1	<LOD	<LOD	<LOD
mAb-5 D 6	29.4245	1.52377e+06	1.82852e+08	1.20907e+06	1.45089e+08	8.16163
181264 D-1	30.2295	894378	1.07325e+08
mAb-2 D 9	32.8747	155283	1.86339e+07	156866	1.88239e+07	7.27471
180660 D-1	32.8442	158449	1.90139e+07
mAb-3 D 9	33.2452	121508	1.4581e+07	105500	1.266e+07	7.10243
180687 D-1	33.7073	89492	1.0739e+07
mAb-4 D 9	36.6072	13126.6	1.57519e+06	11879.2	1.42551e+06	6.15397
180708 D-1	36.9257	10631.8	1.27582e+06
mAb-1 D 9	36.3713	15344.9	1.84139e+06	13698.6	1.64384e+06	6.21586
180634 D-1	36.7362	12052.4	1.44628e+06
mAb-5 D 9	23.3177	8.67781e+07	1.04134e+10	8.97335e+07	1.0768e+10	10.0321
181264 D-1	23.2181	9.26889e+07	1.11227e+10
mAb-2 D 14	<LOD	<LOD	<LOD	<LOD	<LOD	<LOD
180660 D-1	<LOD	<LOD	<LOD
mAb-3 D 14	<LOD	<LOD	<LOD	<LOD	<LOD	<LOD
180687 D-1	<LOD	<LOD	<LOD
mAb-4 D 14	<LOD	<LOD	<LOD	<LOD	<LOD	<LOD
180708 D-1	<LOD	<LOD	<LOD
mAb-1 D 14	<LOD	<LOD	<LOD	<LOD	<LOD	<LOD
180634 D-1	<LOD	<LOD	<LOD
mAb-2 D 21	<LOD	<LOD	<LOD	<LOD	<LOD	<LOD
180660 D-1	<LOD	<LOD	<LOD
mAb-3 D 21	<LOD	<LOD	<LOD	<LOD	<LOD	<LOD
180687 D-1	<LOD	<LOD	<LOD
mAb-4 D 21	<LOD	<LOD	<LOD	<LOD	<LOD	<LOD
180708 D-1	<LOD	<LOD	<LOD
mAb-1 D 21	<LOD	<LOD	<LOD	<LOD	<LOD	<LOD
180634 D-1	<LOD	<LOD	<LOD
mAb-2 D 28	<LOD	<LOD	<LOD	<LOD	<LOD	<LOD
180660 D-1	<LOD	<LOD	<LOD
mAb-3 D 28	<LOD	<LOD	<LOD	<LOD	<LOD	<LOD
180687 D-1	<LOD	<LOD	<LOD
mAb-4 D 28	<LOD	<LOD	<LOD	<LOD	<LOD	<LOD
180708 D-1	<LOD	<LOD	<LOD
mAb-1 D 28	<LOD	<LOD	<LOD	<LOD	<LOD	<LOD
180634 D-1	<LOD	<LOD	<LOD

## Sheet: Figure 4a-c
Anti-EBOV GP (NHP response)
																														AVERAGED ABSORBANCES AT 450NM								Baseline subtracted absorbance at 450nm
	BASELINE														BASELINE														BASELINE								BASELINE
	1	2	3	4	5	6	7	8	9	10	11	12			1	2	3	4	5	6	7	8	9	10	11	12			-1	3	6	9	14	28			-1	3	6	9	14	28
A	VSV/mAb1_-1		VSV/mAb1_+3		VSV/mAb1_+6		VSV/mAb1_+9		VSV/mAb1_+14		VSV/mAb1_+28			A	0.33	0.305	0.293	0.316	0.593	0.599	1.437	1.294	1.579	1.68	2.043	1.9	450		0.3175	0.3045	0.596	1.3655	1.6295	1.9715			0	-0.013	0.2785	1.048	1.312	1.654
B	VSV/mAb2_-1		VSV/mAb2_+3		VSV/mAb2_+6		VSV/mAb2_+9		VSV/mAb2_+14		VSV/mAb2_+28			B	0.246	0.241	0.226	0.227	1.016	1.106	2.921	2.884	2.562	2.799	2.531	2.458	450		0.2435	0.2265	1.061	2.9025	2.6805	2.4945			0	-0.017	0.8175	2.659	2.437	2.251
C	VSV/mAb3_-1		VSV/mAb3_+3		VSV/mAb3_+6		VSV/mAb3_+9		VSV/mAb3_+14		VSV/mAb3_+28			C	0.215	0.169	0.179	0.196	0.761	0.764	2.265	2.012	2.503	2.653	2.549	2.51	450		0.192	0.1875	0.7625	2.1385	2.578	2.5295			0	-0.0045	0.5705	1.9465	2.386	2.3375
D	VSV/mAb4_-1		VSV/mAb4_+3		VSV/mAb4_+6		VSV/mAb4_+9		VSV/mAb4_+14		VSV/mAb4_+28			D	0.157	0.166	0.15	0.154	0.528	0.54	1.099	1.008	1.572	1.68	1.924	1.912	450		0.1615	0.152	0.534	1.0535	1.626	1.918			0	-0.0095	0.3725	0.892	1.4645	1.7565
E	VSV/mAb5_-1		VSV/mAb5_+3		VSV/mAb5_+6		VSV/mAb5_+9		VSV/mAb5_+14		VSV/mAb5_+28			E	0.152	0.165	0.166	0.16	0.51	0.505	1.128	0.983	1.552	1.642	1.573	1.54	450		0.1585	0.163	0.5075	1.0555	1.597	1.5565			0	0.0045	0.349	0.897	1.4385	1.398
F	CONTROL_-1		CONTROL_+3		CONTROL_+6		CONTROL_+9		CONTROL_+14		CONTROL_+28			F	0.224	0.236	0.261	0.266	0.264	0.274	0.46	0.43					450		0.23	0.2635	0.269	0.445					0	0.0335	0.039	0.215
G	mAb1_-1		mAb1_+3		mAb1_+6		mAb1_+9		mAb1_+14		mAb1_+28			G	0.203	0.225	0.221	0.222	0.427	0.452	0.569	0.58	2.529	2.511	3.167	3.035	450		0.214	0.2215	0.4395	0.5745	2.52	3.101			0	0.0075	0.2255	0.3605	2.306	2.887
H	mAb2_-1		mAb2_+3		mAb2_+6		mAb2_+9		mAb2_+14		mAb2_+28			H	0.199	0.213	0.169	0.173	0.412	0.44	0.404	0.394	1.218	1.46	2.023	1.874	450		0.206	0.171	0.426	0.399	1.339	1.9485			0	-0.035	0.22	0.193	1.133	1.7425
	BASELINE														BASELINE														BASELINE								BASELINE
	1	2	3	4	5	6	7	8	9	10	11	12			1	2	3	4	5	6	7	8	9	10	11	12			-1	3	6	9	14	28			-1	3	6	9	14	28
A	mAb3_-1		mAb3_+3		mAb3_+6		mAb3_+9		mAb3_+14		mAb3_+28			A	0.278	0.33	0.265	0.238	0.575	0.553	2.024	1.975	3.052	3.144	3.165	3.261	450		0.304	0.2515	0.564	1.9995	3.098	3.213			0	-0.0525	0.26	1.6955	2.794	2.909
B	mAb4_-1		mAb4_+3		mAb4_+6		mAb4_+9		mAb4_+14		mAb4_+28			B	0.292	0.304	0.368	0.304	0.707	0.785	0.84	0.782	1.281	1.477	2.421	2.445	450		0.298	0.336	0.746	0.811	1.379	2.433			0	0.038	0.448	0.513	1.081	2.135
C	mAb5_-1		mAb5_+3		mAb5_+6		mAb5_+9							C	0.425	0.42	0.343	0.386	0.428	0.464	0.297	0.308					450		0.4225	0.3645	0.446	0.3025					0	-0.058	0.0235	-0.12
D	VSV5_-1		VSV5_+3		VSV5_+6		VSV5_+8							D	0.392	0.352	0.364	0.341	0.533	0.585	1.275	1.298					450		0.372	0.3525	0.559	1.2865					0	-0.0195	0.187	0.9145
E	VSV1_-1		VSV1_+3		VSV1_+6		VSV1_+9		VSV1_+14		VSV1_+28			E	0.178	0.167	0.191	0.184	0.209	0.222	1.28	1.137	2.93	2.948	2.982	3	450		0.1725	0.1875	0.2155	1.2085	2.939	2.991			0	0.015	0.043	1.036	2.7665	2.8185
F	VSV2_-1		VSV2_+3		VSV2_+6		VSV2_+9		VSV2_+14		VSV2_+28			F	0.138	0.144	0.157	0.15	0.314	0.337	2.279	2.209	3.099	3.302	3.355	3.321	450		0.141	0.1535	0.3255	2.244	3.2005	3.338			0	0.0125	0.1845	2.103	3.0595	3.197
G	VSV3_-1		VSV3_+3		VSV3_+6		VSV3_+9		VSV3_+10					G	0.28	0.3	0.395	0.351	0.651	0.706	1.23	1.273	1.243	1.224			450		0.29	0.373	0.6785	1.2515	1.2335				0	0.083	0.3885	0.9615	0.9435
H	VSV4_-1		VSV4_+3		VSV4_+6		VSV4_+8							H	0.174	0.141	0.191	0.194	0.251	0.248	0.271	0.246					450		0.1575	0.1925	0.2495	0.2585					0	0.035	0.092	0.101

## Sheet: Figure 4d-f
Anti-VP40 IgM (NHP Response)
																														AVERAGED ABSORBANCES AT 450NM								Baseline subtracted absorbance at 450nm
	BASELINE																												BASELINE								BASELINE
	1	2	3	4	5	6	7	8	9	10	11	12			1	2	3	4	5	6	7	8	9	10	11	12			-1	3	6	9	14	28			-1	3	6	9	14	28
A	VSV/mAb1_-1		VSV/mAb1_+3		VSV/mAb1_+6		VSV/mAb1_+9		VSV/mAb1_+14		VSV/mAb1_+28			A	0.372	0.41	0.401	0.4	0.575	0.574	0.499	0.516	0.53	0.497	0.41	0.399	450		0.391	0.4005	0.5745	0.5075	0.5135	0.4045			0	0.0095	0.1835	0.1165	0.1225	0.0135
B	VSV/mAb2_-1		VSV/mAb2_+3		VSV/mAb2_+6		VSV/mAb2_+9		VSV/mAb2_+14		VSV/mAb2_+28			B	0.324	0.349	0.421	0.396	0.559	0.6	0.531	0.548	0.496	0.502	0.39	0.395	450		0.3365	0.4085	0.5795	0.5395	0.499	0.3925			0	0.072	0.243	0.203	0.1625	0.056
C	VSV/mAb3_-1		VSV/mAb3_+3		VSV/mAb3_+6		VSV/mAb3_+9		VSV/mAb3_+14		VSV/mAb3_+28			C	0.459	0.448	0.517	0.523	0.623	0.627	0.575	0.574	0.584	0.563	0.474	0.443	450		0.4535	0.52	0.625	0.5745	0.5735	0.4585			0	0.0665	0.1715	0.121	0.12	0.005
D	VSV/mAb4_-1		VSV/mAb4_+3		VSV/mAb4_+6		VSV/mAb4_+9		VSV/mAb4_+14		VSV/mAb4_+28			D	0.365	0.386	0.31	0.35	0.428	0.406	0.429	0.433	0.503	0.476	0.361	0.357	450		0.3755	0.33	0.417	0.431	0.4895	0.359			0	-0.0455	0.0415	0.0555	0.114	-0.0165
E	VSV/mAb5_-1		VSV/mAb5_+3		VSV/mAb5_+6		VSV/mAb5_+9		VSV/mAb5_+14		VSV/mAb5_+28			E	0.319	0.361	0.353	0.351	0.399	0.379	0.331	0.39	0.404	0.378	0.309	0.314	450		0.34	0.352	0.389	0.3605	0.391	0.3115			0	0.012	0.049	0.0205	0.051	-0.0285
F	CONTROL_-1		CONTROL_+3		CONTROL_+6		CONTROL_+9		CONTROL_+14		CONTROL_+28			F	0.307	0.322	0.267	0.302	0.293	0.28	0.446	0.44					450		0.3145	0.2845	0.2865	0.443					0	-0.03	-0.028	0.1285
G	mAb1_-1		mAb1_+3		mAb1_+6		mAb1_+9		mAb1_+14		mAb1_+28			G	0.572	0.6	0.595	0.557	0.519	0.497	0.593	0.604	0.676	0.645	0.577	0.631	450		0.586	0.576	0.508	0.5985	0.6605	0.604			0	-0.01	-0.078	0.0125	0.0745	0.018
H	mAb2_-1		mAb2_+3		mAb2_+6		mAb2_+9		mAb2_+14		mAb2_+28			H	0.345	0.293	0.247	0.264	0.238	0.267	0.362	0.363	0.5	0.488	0.454	0.393	450		0.319	0.2555	0.2525	0.3625	0.494	0.4235			0	-0.0635	-0.0665	0.0435	0.175	0.1045
	BASELINE																												BASELINE								BASELINE
	1	2	3	4	5	6	7	8	9	10	11	12			1	2	3	4	5	6	7	8	9	10	11	12			-1	3	6	9	14	28			-1	3	6	9	14	28
A	mAb3_-1		mAb3_+3		mAb3_+6		mAb3_+9		mAb3_+14		mAb3_+28			A	0.643	0.671	0.65	0.643	0.603	0.613	0.651	0.6	0.637	0.608	0.603	0.581	450		0.657	0.6465	0.608	0.6255	0.6225	0.592			0	-0.0105	-0.049	-0.0315	-0.0345	-0.065
B	mAb4_-1		mAb4_+3		mAb4_+6		mAb4_+9		mAb4_+14		mAb4_+28			B	0.465	0.467	0.52	0.498	0.512	0.538	0.624	0.614	0.639	0.559	0.52	0.454	450		0.466	0.509	0.525	0.619	0.599	0.487			0	0.043	0.059	0.153	0.133	0.021
C	mAb5_-1		mAb5_+3		mAb5_+6		mAb5_+9							C	0.242	0.217	0.265	0.272	0.222	0.232	0.298	0.422					450		0.2295	0.2685	0.227	0.36					0	0.039	-0.0025	0.1305
D	VSV5_-1		VSV5_+3		VSV5_+6		VSV5_+8							D	0.441	0.397	0.539	0.53	0.594	0.712	0.525	1.164					450		0.419	0.5345	0.653	0.8445					0	0.1155	0.234	0.4255
E	VSV1_-1		VSV1_+3		VSV1_+6		VSV1_+9		VSV1_+14		VSV1_+28			E	0.402	0.378	0.503	0.466	0.619	0.75	0.759	1.399	0.806	0.833	1.734	1.203	450		0.39	0.4845	0.6845	1.079	0.8195	1.4685			0	0.0945	0.2945	0.689	0.4295	1.0785
F	VSV2_-1		VSV2_+3		VSV2_+6		VSV2_+9		VSV2_+14		VSV2_+28			F	0.309	0.288	0.385	0.426	0.519	0.514	1.067	1.43	0.755	0.9	0.771	0.738	450		0.2985	0.4055	0.5165	1.2485	0.8275	0.7545			0	0.107	0.218	0.95	0.529	0.456
G	VSV3_-1		VSV3_+3		VSV3_+6		VSV3_+9		VSV3_+10					G	0.398	0.398	0.611	0.557	1.208	1.45	1.528	1.002	1.483	1.021			450		0.398	0.584	1.329	1.265	1.252				0	0.186	0.931	0.867	0.854
H	VSV4_-1		VSV4_+3		VSV4_+6		VSV4_+8							H	0.327	0.303	0.433	0.439	0.82	0.946	0.584	0.571					450		0.315	0.436	0.883	0.5775					0	0.121	0.568	0.2625

## Sheet: Figure 4g-i
Anti-VP40 IgG (NHP Response)
																														AVERAGED ABSORBANCES AT 450NM								Baseline subtracted absorbance at 450nm
	BASELINE													BASELINE															BASELINE								BASELINE
	1	2	3	4	5	6	7	8	9	10	11	12			1	2	3	4	5	6	7	8	9	10	11	12			-1	3	6	9	14	28			-1	3	6	9	14	28
A	VSV/mAb1_-1		VSV/mAb1_+3		VSV/mAb1_+6		VSV/mAb1_+9		VSV/mAb1_+14		VSV/mAb1_+28			A	1.711	1.795	1.735	1.831	1.685	1.761	2.118	1.886	2.65	2.707	2.576	2.731	450		1.753	1.783	1.723	2.002	2.6785	2.6535			0	0.03	-0.03	0.249	0.9255	0.9005
B	VSV/mAb2_-1		VSV/mAb2_+3		VSV/mAb2_+6		VSV/mAb2_+9		VSV/mAb2_+14		VSV/mAb2_+28			B	1.615	1.803	1.727	1.713	1.689	1.792	2.497	1.929	3.388	3.304	2.913	3.242	450		1.709	1.72	1.7405	2.213	3.346	3.0775			0	0.011	0.0315	0.504	1.637	1.3685
C	VSV/mAb3_-1		VSV/mAb3_+3		VSV/mAb3_+6		VSV/mAb3_+9		VSV/mAb3_+14		VSV/mAb3_+28			C	2.559	2.626	2.436	2.455	2.442	2.448	2.577	2.128	2.997	3.166	2.999	3.098	450		2.5925	2.4455	2.445	2.3525	3.0815	3.0485			0	-0.147	-0.1475	-0.24	0.489	0.456
D	VSV/mAb4_-1		VSV/mAb4_+3		VSV/mAb4_+6		VSV/mAb4_+9		VSV/mAb4_+14		VSV/mAb4_+28			D	2.094	2.108	1.811	2.07	2.085	2.108	2.113	2.119	2.575	2.569	2.567	2.587	450		2.101	1.9405	2.0965	2.116	2.572	2.577			0	-0.1605	-0.0045	0.015	0.471	0.476
E	VSV/mAb5_-1		VSV/mAb5_+3		VSV/mAb5_+6		VSV/mAb5_+9		VSV/mAb5_+14		VSV/mAb5_+28			E	1.141	1.178	1.083	1.106	1.064	1.11	1.16	1.219	1.591	1.527	1.487	1.422	450		1.1595	1.0945	1.087	1.1895	1.559	1.4545			0	-0.065	-0.0725	0.03	0.3995	0.295
F	CONTROL_-1		CONTROL_+3		CONTROL_+6		CONTROL_+9		CONTROL_+14		CONTROL_+28			F	1	1.038	0.98	1.076	0.958	1.027	1.033	1.128					450		1.019	1.028	0.9925	1.0805					0	0.009	-0.0265	0.0615
G	mAb1_-1		mAb1_+3		mAb1_+6		mAb1_+9		mAb1_+14		mAb1_+28			G	1.202	1.361	1.233	1.298	1.125	1.148	1.998	2.062	3.283	3.293	3.61	3.767	450		1.2815	1.2655	1.1365	2.03	3.288	3.6885			0	-0.016	-0.145	0.7485	2.0065	2.407
H	mAb2_-1		mAb2_+3		mAb2_+6		mAb2_+9		mAb2_+14		mAb2_+28			H	1.362	1.598	1.462	1.555	1.327	1.419	1.352	1.47	3.074	3.136	3.472	3.439	450		1.48	1.5085	1.373	1.411	3.105	3.4555			0	0.0285	-0.107	-0.069	1.625	1.9755
	BASELINE													BASELINE															BASELINE								BASELINE
	1	2	3	4	5	6	7	8	9	10	11	12			1	2	3	4	5	6	7	8	9	10	11	12			-1	3	6	9	14	28			-1	3	6	9	14	28
A	mAb3_-1		mAb3_+3		mAb3_+6		mAb3_+9		mAb3_+14		mAb3_+28			A	2.244	2.163	2.161	1.438	1.932	1.991	1.458	2.029	3.619	2.385	3.634	3.731	450		2.2035	1.7995	1.9615	1.7435	3.002	3.6825			0	-0.404	-0.242	-0.46	0.7985	1.479
B	mAb4_-1		mAb4_+3		mAb4_+6		mAb4_+9		mAb4_+14		mAb4_+28			B	1.01	0.965	1.024	1.059	0.871	0.855	0.832	0.862	3.121	2.668	1.912	3.344	450		0.9875	1.0415	0.863	0.847	2.8945	2.628			0	0.054	-0.1245	-0.1405	1.907	1.6405
C	mAb5_-1		mAb5_+3		mAb5_+6		mAb5_+9							C	2.15	2.304	2.433	1.67	1.636	1.74	1.581	1.662					450		2.227	2.0515	1.688	1.6215					0	-0.1755	-0.539	-0.6055
D	VSV5_-1		VSV5_+3		VSV5_+6		VSV5_+8							D	1.869	1.909	1.899	1.833	1.702	1.746	1.765	1.765					450		1.889	1.866	1.724	1.765					0	-0.023	-0.165	-0.124
E	VSV1_-1		VSV1_+3		VSV1_+6		VSV1_+9		VSV1_+14		VSV1_+28			E	1.615	1.572	1.71	1.724	1.559	1.538	1.502	1.452	3.089	2.91	2.072	3.273	450		1.5935	1.717	1.5485	1.477	2.9995	2.6725			0	0.1235	-0.045	-0.1165	1.406	1.079
F	VSV2_-1		VSV2_+3		VSV2_+6		VSV2_+9		VSV2_+14		VSV2_+28			F	1.134	1.046	1.045	1.083	1.238	1.222	1.976	1.749	3.254	2.939	1.882	3.356	450		1.09	1.064	1.23	1.8625	3.0965	2.619			0	-0.026	0.14	0.7725	2.0065	1.529
G	VSV3_-1		VSV3_+3		VSV3_+6		VSV3_+9		VSV3_+10					G	1.274	1.295	1.239	1.186	0.754	0.753	1.625	1.644	1.604	1.472			450		1.2845	1.2125	0.7535	1.6345	1.538				0	-0.072	-0.531	0.35	0.2535
H	VSV4_-1		VSV4_+3		VSV4_+6		VSV4_+8							H	1.794	1.8	2.012	1.893	1.783	1.765	1.723	1.661					450		1.797	1.9525	1.774	1.692					0	0.1555	-0.023	-0.105

## Sheet: Figure 4j
Calculation of circulating Mil77
		CONCENTRATION (ug/ml)	ABS 1	ABS 2	LOG TRANSFORM			INTERPOLATED MEANS	10X TRANSFORM OF MEANS (ug/ml)
					CONCENTRATION	ABS 1	ABS 2
STANDARD CURVE		1000	1.235	1.379	3	1.235	1.379
		250	1.008	1.184	2.39794	1.008	1.184
		62.5	0.874	1.025	1.79588	0.874	1.025
		15.625	0.806	0.829	1.19382	0.806	0.829
		3.90625	0.793	0.831	0.59176	0.793	0.831
		0.976563	0.719	0.824	-0.0102997	0.719	0.824
		0.244141	0.648	0.723	-0.612359	0.648	0.723
		0.061035	0.543	0.5	-1.21442	0.543	0.5
		0.015259	0.265	0.25	-1.81647	0.265	0.25
		0.003815	0.142	0.15	-2.41851	0.142	0.15
		0.000954	0.083	0.067	-3.02045	0.083	0.067
VSV/mAb-1	DAY -1		0.689	0.728		0.689	0.728	0.00427793	1.0099
	DAY +3		0.711	0.784		0.711	0.784	0.21035	1.62312
	DAY +6		0.769	0.759		0.769	0.759	0.29863	1.98898
	DAY +9		0.702	0.648		0.702	0.648	-0.169904	0.676233
	DAY +14		0.047	0		0.047	0	-3.13076	0.000740014
	DAY +28		0.003	0.027		0.003	0.027	-3.16493	0.000684027
VSV/mAb-2	DAY -1		0.674	0.717		0.674	0.717	-0.0636205	0.863733
	DAY +3		0.882	1.025		0.882	1.025	1.36308	23.0715
	DAY +6		0.949	1.012		0.949	1.012	1.52291	33.3358
	DAY +9		0.877	0.8		0.877	0.8	0.705684	5.07789
	DAY +14		0	0		0	0	-3.22499	0.000595682
	DAY +28		0.016	0		0.016	0	-3.19299	0.000641222
VSV/mAb-3	DAY -1		0.595	0.627		0.595	0.627	-0.495694	0.319379
	DAY +3		0.699	0.735		0.699	0.735	0.0488852	1.11914
	DAY +6		0.669	0.67		0.669	0.67	-0.198257	0.633495
	DAY +9		0.639	0.59		0.639	0.59	-0.478107	0.332578
	DAY +14		0.052	0.051		0.052	0.051	-3.01752	0.000960466
	DAY +28		0.022	0		0.022	0	-3.18097	0.000659217
VSV/mAb-4	DAY -1		0.532	0.488		0.532	0.488	-0.992254	0.1018
	DAY +3		0.525	0.586		0.525	0.586	-0.771128	0.169384
	DAY +6		0.609	0.647		0.609	0.647	-0.410028	0.38902
	DAY +9		0.548	0.484		0.548	0.484	-0.963329	0.108811
	DAY +14		0.014	0.027		0.014	0.027	-3.14283	0.000719731
	DAY +28		0.021	0		0.021	0	-3.18298	0.000656181
VSV/mAb-5	DAY -1		0.613	0.639		0.613	0.639	-0.420138	0.380068
	DAY +3		0.721	0.72		0.721	0.72	0.0673021	1.16762
	DAY +6		0.765	0.746		0.765	0.746	0.25307	1.79089
	DAY +9		0.676	0.649		0.676	0.649	-0.234244	0.583117
	DAY +14		0	0.02		0	0.02	-3.18498	0.000653161
	DAY +28		0.005	0		0.005	0	-3.215	0.000609541
CONTROL	DAY -1		0.516	0.507		0.516	0.507	-0.985029	0.103507
	DAY +3		0.532	0.531		0.532	0.531	-0.888279	0.129336
	DAY +6		0.601	0.657		0.601	0.657	-0.404969	0.393578
	TERMINAL		0.545	0.507		0.545	0.507	-0.914964	0.121629
mAb-1	DAY -1		0	0.011		0	0.011	-3.203	0.000626615
	DAY +3		0.004	0.013		0.004	0.013	-3.19099	0.000644185
	DAY +6		0.524	0.559		0.524	0.559	-0.839607	0.144675
	DAY +9		0.571	0.56		0.571	0.56	-0.721971	0.189683
	DAY +14		0.671	0.774		0.671	0.774	0.0778389	1.1963
	DAY +28		0.088	0.097		0.088	0.097	-2.84975	0.00141335
mAb-2	DAY -1		0.004	0.011		0.004	0.011	-3.19499	0.000638273
	DAY +3		0	0.003		0	0.003	-3.21899	0.000603958
	DAY +6		0.571	0.6		0.571	0.6	-0.623041	0.23821
	DAY +9		0.624	0.654		0.624	0.654	-0.354264	0.442319
	DAY +14		0.657	0.662		0.657	0.662	-0.249634	0.562815
	DAY +28		0.649	0.632		0.649	0.632	-0.34664	0.450153
mAb-3	DAY -1		0	0.01		0	0.01	-3.205	0.000623736
	DAY +3		0.008	0.002		0.008	0.002	-3.205	0.000623736
	DAY +6		0.758	0.626		0.758	0.626	-0.0818343	0.828258
	DAY +9		0.645	0.687		0.645	0.687	-0.216264	0.607765
	DAY +14		0.627	0.684		0.627	0.684	-0.270123	0.53688
	DAY +28		0.122	0.105		0.122	0.105	-2.7629	0.00172623
mAb-4	DAY -1		0.004	0.021		0.004	0.021	-3.17496	0.000668409
	DAY +3		0.011	0		0.011	0	-3.203	0.000626615
	DAY +6		0.556	0.547		0.556	0.547	-0.790734	0.161907
	DAY +9		0.569	0.614		0.569	0.614	-0.5932	0.255153
	DAY +14		0.008	0		0.008	0	-3.209	0.000618017
	DAY +28		0.011	0.008		0.011	0.008	-3.18698	0.000650155
mAb-5	DAY -1		0.013	0		0.013	0	-3.199	0.000632416
	DAY +3		0.004	0		0.004	0	-3.217	0.000606743
	DAY +6		0.556	0.547		0.556	0.547	-0.790734	0.161907
	DAY +9		0.569	0.614		0.569	0.614	-0.5932	0.255153
